# Supplementary material for: Central nervous system infection caused by Mycobacterium houstonense: A case report
Source: Front Neurol. 2022 Sep 1;13:908086. doi: 10.3389/fneur.2022.908086 (PMC9475202; doi:10.3389/fneur.2022.908086)
Supplement: Supplementary file 2 [file Table_1.xlsx]

## Sheet: Sheet1
qseqid	qlen	qstart	qend	saccver (GenBank accession)	slen	sstart	send	evalue	bitscore	length	pident (homology)	gaps	taxid	Max_pident	seqcount
NB501581:55:HMHVMBGXJ:1:21306:22290:9266	76	1	61	NZ_LT546208.1	701083	287398	287336	2.61e-20	104	63	96.825	2	146021	96.825	1
NB501581:55:HMHVMBGXJ:4:23511:8926:5242	76	1	61	NZ_LT546208.1	701083	287398	287336	2.61e-20	104	63	96.825	2	146021	96.825	1
NB501581:55:HMHVMBGXJ:1:23101:21994:16442	76	8	69	NZ_LT546208.1	701083	287399	287336	7.39e-21	106	64	96.875	2	146021	96.875	1
NB501581:55:HMHVMBGXJ:1:12302:6703:17401	76	1	59	NZ_LT546208.1	701083	287398	287339	2.61e-20	104	60	98.333	1	146021	98.333	1
NB501581:55:HMHVMBGXJ:2:12210:25433:17626	76	1	59	NZ_LT546208.1	701083	287395	287336	2.61e-20	104	60	98.333	1	146021	98.333	1
NB501581:55:HMHVMBGXJ:2:22106:6430:7824	76	10	69	NZ_LT546208.1	701083	287394	287336	2.61e-20	104	60	98.333	1	146021	98.333	1
NB501581:55:HMHVMBGXJ:4:11609:21150:14675	76	1	59	NZ_LT546208.1	701083	287398	287339	2.61e-20	104	60	98.333	1	146021	98.333	1
NB501581:55:HMHVMBGXJ:1:21211:10960:14274	76	1	60	NZ_LT546208.1	701083	287398	287338	7.39e-21	106	61	98.361	1	146021	98.361	1
NB501581:55:HMHVMBGXJ:3:21609:12293:6305	76	11	70	NZ_LT546208.1	701083	287396	287336	7.39e-21	106	61	98.361	1	146021	98.361	1
NB501581:55:HMHVMBGXJ:1:13111:10871:11993	76	9	70	NZ_LT546208.1	701083	287396	287336	2.1e-21	108	62	98.387	1	146021	98.387	1
NB501581:55:HMHVMBGXJ:1:21202:5181:6241	76	3	64	NZ_LT546208.1	701083	287396	287336	2.1e-21	108	62	98.387	1	146021	98.387	1
NB501581:55:HMHVMBGXJ:4:11407:13758:16432	76	8	69	NZ_LT546208.1	701083	287396	287336	2.1e-21	108	62	98.387	1	146021	98.387	1
NB501581:55:HMHVMBGXJ:4:22403:12733:14750	76	3	64	NZ_LT546208.1	701083	287396	287336	2.1e-21	108	62	98.387	1	146021	98.387	1
NB501581:55:HMHVMBGXJ:1:23207:6759:3894	76	1	62	NZ_LT546208.1	701083	287398	287336	5.95e-22	110	63	98.413	1	146021	98.413	1
NB501581:55:HMHVMBGXJ:2:11102:9612:16473	76	1	62	NZ_LT546208.1	701083	287398	287336	5.95e-22	110	63	98.413	1	146021	98.413	1
NB501581:55:HMHVMBGXJ:2:11108:23333:18966	76	1	62	NZ_LT546208.1	701083	287398	287336	5.95e-22	110	63	98.413	1	146021	98.413	1
NB501581:55:HMHVMBGXJ:2:21302:13100:15559	76	1	62	NZ_LT546208.1	701083	287398	287336	5.95e-22	110	63	98.413	1	146021	98.413	1
NB501581:55:HMHVMBGXJ:3:11401:14849:13368	76	1	62	NZ_LT546208.1	701083	287398	287336	5.95e-22	110	63	98.413	1	146021	98.413	1
NB501581:55:HMHVMBGXJ:3:12505:6460:14073	76	1	62	NZ_LT546208.1	701083	287398	287336	5.95e-22	110	63	98.413	1	146021	98.413	1
NB501581:55:HMHVMBGXJ:3:23407:17151:12758	76	1	62	NZ_LT546208.1	701083	287398	287336	5.95e-22	110	63	98.413	1	146021	98.413	1
NB501581:55:HMHVMBGXJ:3:23603:19931:7658	76	2	64	NZ_LT546208.1	701083	287397	287336	5.95e-22	110	63	98.413	1	146021	98.413	1
NB501581:55:HMHVMBGXJ:1:21208:25368:12292	76	3	72	NZ_LT546207.1	5451972	1912347	1912278	1.09e-24	119	71	97.183	2	146021	97.183	1
NB501581:55:HMHVMBGXJ:4:21607:7891:20255	76	1	62	NZ_LT546208.1	701083	287398	287336	5.95e-22	110	63	98.413	1	146021	98.413	1
NB501581:55:HMHVMBGXJ:1:11105:9291:19017	76	1	64	NZ_LT546208.1	701083	287398	287336	1.69e-22	112	64	98.438	1	146021	98.438	1
NB501581:55:HMHVMBGXJ:1:12105:18387:14454	76	1	64	NZ_LT546208.1	701083	287398	287336	1.69e-22	112	64	98.438	1	146021	98.438	1
NB501581:55:HMHVMBGXJ:1:21204:10275:6142	76	1	64	NZ_LT546208.1	701083	287398	287336	1.69e-22	112	64	98.438	1	146021	98.438	1
NB501581:55:HMHVMBGXJ:1:22108:14383:11884	76	1	64	NZ_LT546208.1	701083	287398	287336	1.69e-22	112	64	98.438	1	146021	98.438	1
NB501581:55:HMHVMBGXJ:1:23102:24327:8116	76	1	64	NZ_LT546208.1	701083	287398	287336	1.69e-22	112	64	98.438	1	146021	98.438	1
NB501581:55:HMHVMBGXJ:2:11110:7886:14206	76	1	64	NZ_LT546208.1	701083	287398	287336	1.69e-22	112	64	98.438	1	146021	98.438	1
NB501581:55:HMHVMBGXJ:2:11310:16639:10362	76	1	64	NZ_LT546208.1	701083	287398	287336	1.69e-22	112	64	98.438	1	146021	98.438	1
NB501581:55:HMHVMBGXJ:2:12110:9716:8846	76	1	64	NZ_LT546208.1	701083	287398	287336	1.69e-22	112	64	98.438	1	146021	98.438	1
NB501581:55:HMHVMBGXJ:2:21202:21984:17477	76	1	64	NZ_LT546208.1	701083	287398	287336	1.69e-22	112	64	98.438	1	146021	98.438	1
NB501581:55:HMHVMBGXJ:2:21307:7322:17073	76	1	64	NZ_LT546208.1	701083	287398	287336	1.69e-22	112	64	98.438	1	146021	98.438	1
NB501581:55:HMHVMBGXJ:2:21310:9569:12112	76	13	75	NZ_LT546208.1	701083	287399	287336	1.69e-22	112	64	98.438	1	146021	98.438	1
NB501581:55:HMHVMBGXJ:2:22206:24912:14323	76	8	71	NZ_LT546208.1	701083	287398	287336	1.69e-22	112	64	98.438	1	146021	98.438	1
NB501581:55:HMHVMBGXJ:2:22212:22798:14109	76	13	75	NZ_LT546208.1	701083	287399	287336	1.69e-22	112	64	98.438	1	146021	98.438	1
NB501581:55:HMHVMBGXJ:2:22307:16060:13502	76	1	64	NZ_LT546208.1	701083	287398	287336	1.69e-22	112	64	98.438	1	146021	98.438	1
NB501581:55:HMHVMBGXJ:3:12511:2665:6201	76	1	64	NZ_LT546208.1	701083	287398	287336	1.69e-22	112	64	98.438	1	146021	98.438	1
NB501581:55:HMHVMBGXJ:3:13505:14821:17676	76	1	64	NZ_LT546208.1	701083	287398	287336	1.69e-22	112	64	98.438	1	146021	98.438	1
NB501581:55:HMHVMBGXJ:3:23407:6377:11071	76	10	72	NZ_LT546208.1	701083	287399	287336	1.69e-22	112	64	98.438	1	146021	98.438	1
NB501581:55:HMHVMBGXJ:3:23410:17690:6881	76	1	63	NZ_LT546208.1	701083	287399	287336	1.69e-22	112	64	98.438	1	146021	98.438	1
NB501581:55:HMHVMBGXJ:4:23410:18951:6291	76	1	64	NZ_LT546208.1	701083	287398	287336	1.69e-22	112	64	98.438	1	146021	98.438	1
NB501581:55:HMHVMBGXJ:2:21204:22817:2614	76	11	74	NZ_LT546208.1	701083	287400	287336	4.79e-23	113	65	98.462	1	146021	98.462	1
NB501581:55:HMHVMBGXJ:2:21206:15442:14197	76	10	75	NZ_LT546208.1	701083	287400	287336	1.36e-23	115	66	98.485	1	146021	98.485	1
NB501581:55:HMHVMBGXJ:1:11102:12309:15272	67	5	57	NZ_LT546208.1	701083	287388	287336	3.27e-18	97.6	53	100	0	146021	100	1
NB501581:55:HMHVMBGXJ:1:11103:10698:15542	62	1	54	NZ_LT546208.1	701083	287389	287336	8.09e-19	99.4	54	100	0	146021	100	1
NB501581:55:HMHVMBGXJ:1:11103:8838:7791	62	1	53	NZ_LT546208.1	701083	287388	287336	2.85e-18	97.6	53	100	0	146021	100	1
NB501581:55:HMHVMBGXJ:1:11105:18842:18569	67	1	58	NZ_LT546208.1	701083	287393	287336	6.01e-21	106	58	100	0	146021	100	1
NB501581:55:HMHVMBGXJ:1:11106:1663:5028	65	1	56	NZ_LT546208.1	701083	287391	287336	7.08e-20	103	56	100	0	146021	100	1
NB501581:55:HMHVMBGXJ:1:11106:7119:16675	76	5	54	NZ_LT546208.1	701083	287388	287339	1.76e-16	92.1	50	100	0	146021	100	1
NB501581:55:HMHVMBGXJ:1:11107:15257:11943	64	1	54	NZ_LT546208.1	701083	287389	287336	8.57e-19	99.4	54	100	0	146021	100	1
NB501581:55:HMHVMBGXJ:1:11107:6275:6763	76	1	58	NZ_LT546208.1	701083	287393	287336	7.39e-21	106	58	100	0	146021	100	1
NB501581:55:HMHVMBGXJ:1:11111:25194:15642	67	3	57	NZ_LT546208.1	701083	287390	287336	2.63e-19	101	55	100	0	146021	100	1
NB501581:55:HMHVMBGXJ:1:11202:7275:8677	64	1	54	NZ_LT546208.1	701083	287389	287336	8.57e-19	99.4	54	100	0	146021	100	1
NB501581:55:HMHVMBGXJ:1:11203:7138:1147	65	1	55	NZ_LT546208.1	701083	287390	287336	2.5e-19	101	55	100	0	146021	100	1
NB501581:55:HMHVMBGXJ:1:11204:11265:10212	67	1	57	NZ_LT546208.1	701083	287392	287336	2.12e-20	104	57	100	0	146021	100	1
NB501581:55:HMHVMBGXJ:1:22310:6911:5079	65	1	58	NZ_LT546207.1	5451972	1912334	1912277	3.1e-18	97.6	58	98.276	0	146021	98.276	1
NB501581:55:HMHVMBGXJ:4:22505:18303:2193	76	8	73	NZ_LT546207.1	5451972	1912342	1912278	1.36e-23	115	66	98.485	1	146021	98.485	1
NB501581:55:HMHVMBGXJ:1:11204:25678:4968	64	2	57	NZ_LT546208.1	701083	287388	287333	6.89e-20	103	56	100	0	146021	100	1
NB501581:55:HMHVMBGXJ:1:11209:3686:14646	66	1	56	NZ_LT546208.1	701083	287391	287336	7.27e-20	103	56	100	0	146021	100	1
NB501581:55:HMHVMBGXJ:1:11306:19341:3087	76	9	64	NZ_LT546208.1	701083	287391	287336	9.19e-20	103	56	100	0	146021	100	1
NB501581:55:HMHVMBGXJ:1:12102:24211:19766	65	1	57	NZ_LT546208.1	701083	287392	287336	2.01e-20	104	57	100	0	146021	100	1
NB501581:55:HMHVMBGXJ:1:12206:10287:3937	66	1	57	NZ_LT546208.1	701083	287392	287336	2.06e-20	104	57	100	0	146021	100	1
NB501581:55:HMHVMBGXJ:1:12302:11536:16352	66	1	56	NZ_LT546207.1	5451972	1912332	1912277	7.27e-20	103	56	100	0	146021	100	1
NB501581:55:HMHVMBGXJ:1:12207:20037:15690	67	1	58	NZ_LT546208.1	701083	287393	287336	6.01e-21	106	58	100	0	146021	100	1
NB501581:55:HMHVMBGXJ:1:12301:4947:11837	76	1	59	NZ_LT546208.1	701083	287394	287336	2.1e-21	108	59	100	0	146021	100	1
NB501581:55:HMHVMBGXJ:1:12302:12424:4344	76	1	57	NZ_LT546208.1	701083	287392	287336	2.61e-20	104	57	100	0	146021	100	1
NB501581:55:HMHVMBGXJ:1:12302:23628:8212	65	1	56	NZ_LT546208.1	701083	287391	287336	7.08e-20	103	56	100	0	146021	100	1
NB501581:55:HMHVMBGXJ:1:12307:7229:5973	67	1	57	NZ_LT546208.1	701083	287392	287336	2.12e-20	104	57	100	0	146021	100	1
NB501581:55:HMHVMBGXJ:1:12309:25287:19193	62	1	54	NZ_LT546208.1	701083	287389	287336	8.09e-19	99.4	54	100	0	146021	100	1
NB501581:55:HMHVMBGXJ:1:12311:19163:4073	76	1	58	NZ_LT546208.1	701083	287393	287336	7.39e-21	106	58	100	0	146021	100	1
NB501581:55:HMHVMBGXJ:1:21206:21216:5880	65	1	56	NZ_LT546207.1	5451972	1912332	1912277	7.08e-20	103	56	100	0	146021	100	1
NB501581:55:HMHVMBGXJ:1:13105:16999:4696	76	1	58	NZ_LT546208.1	701083	287393	287336	7.39e-21	106	58	100	0	146021	100	1
NB501581:55:HMHVMBGXJ:1:13111:9497:19173	76	1	58	NZ_LT546208.1	701083	287393	287336	7.39e-21	106	58	100	0	146021	100	1
NB501581:55:HMHVMBGXJ:1:13203:20991:13733	66	1	57	NZ_LT546208.1	701083	287392	287336	2.06e-20	104	57	100	0	146021	100	1
NB501581:55:HMHVMBGXJ:1:13205:16877:10582	67	1	56	NZ_LT546208.1	701083	287391	287336	7.47e-20	103	56	100	0	146021	100	1
NB501581:55:HMHVMBGXJ:1:13210:3787:16139	67	3	58	NZ_LT546208.1	701083	287391	287336	7.47e-20	103	56	100	0	146021	100	1
NB501581:55:HMHVMBGXJ:1:13211:13159:18137	76	1	56	NZ_LT546208.1	701083	287391	287336	9.19e-20	103	56	100	0	146021	100	1
NB501581:55:HMHVMBGXJ:1:13301:10481:19568	76	1	55	NZ_LT546208.1	701083	287390	287336	3.24e-19	101	55	100	0	146021	100	1
NB501581:55:HMHVMBGXJ:1:13301:21374:2256	64	1	54	NZ_LT546208.1	701083	287389	287336	8.57e-19	99.4	54	100	0	146021	100	1
NB501581:55:HMHVMBGXJ:1:13301:6130:5053	66	1	57	NZ_LT546208.1	701083	287392	287336	2.06e-20	104	57	100	0	146021	100	1
NB501581:55:HMHVMBGXJ:1:13302:5169:18196	66	1	56	NZ_LT546208.1	701083	287391	287336	7.27e-20	103	56	100	0	146021	100	1
NB501581:55:HMHVMBGXJ:1:13303:12892:9263	67	3	58	NZ_LT546208.1	701083	287391	287336	7.47e-20	103	56	100	0	146021	100	1
NB501581:55:HMHVMBGXJ:1:13304:23179:6173	66	1	56	NZ_LT546208.1	701083	287391	287336	7.27e-20	103	56	100	0	146021	100	1
NB501581:55:HMHVMBGXJ:1:13305:10922:16751	76	10	65	NZ_LT546208.1	701083	287391	287336	9.19e-20	103	56	100	0	146021	100	1
NB501581:55:HMHVMBGXJ:1:13307:14547:15650	76	1	58	NZ_LT546208.1	701083	287393	287336	7.39e-21	106	58	100	0	146021	100	1
NB501581:55:HMHVMBGXJ:1:21102:16402:8805	66	1	57	NZ_LT546208.1	701083	287392	287336	2.06e-20	104	57	100	0	146021	100	1
NB501581:55:HMHVMBGXJ:1:21104:11193:9566	63	1	54	NZ_LT546208.1	701083	287389	287336	8.33e-19	99.4	54	100	0	146021	100	1
NB501581:55:HMHVMBGXJ:1:21107:8157:14386	76	19	74	NZ_LT546208.1	701083	287391	287336	9.19e-20	103	56	100	0	146021	100	1
NB501581:55:HMHVMBGXJ:1:21306:7731:12348	65	1	55	NZ_LT546207.1	5451972	1912331	1912277	2.5e-19	101	55	100	0	146021	100	1
NB501581:55:HMHVMBGXJ:1:21112:12124:5187	64	1	54	NZ_LT546208.1	701083	287389	287336	8.57e-19	99.4	54	100	0	146021	100	1
NB501581:55:HMHVMBGXJ:1:21201:23474:10936	76	11	67	NZ_LT546208.1	701083	287392	287336	2.61e-20	104	57	100	0	146021	100	1
NB501581:55:HMHVMBGXJ:1:21203:2282:16979	76	3	58	NZ_LT546208.1	701083	287391	287336	9.19e-20	103	56	100	0	146021	100	1
NB501581:55:HMHVMBGXJ:1:21204:4076:15612	76	14	68	NZ_LT546208.1	701083	287390	287336	3.24e-19	101	55	100	0	146021	100	1
NB501581:55:HMHVMBGXJ:1:21204:5626:10839	65	1	58	NZ_LT546208.1	701083	287393	287336	5.7e-21	106	58	100	0	146021	100	1
NB501581:55:HMHVMBGXJ:1:21206:11148:4603	76	15	69	NZ_LT546208.1	701083	287390	287336	3.24e-19	101	55	100	0	146021	100	1
NB501581:55:HMHVMBGXJ:1:21206:13294:9718	64	1	56	NZ_LT546208.1	701083	287391	287336	6.89e-20	103	56	100	0	146021	100	1
NB501581:55:HMHVMBGXJ:1:21206:1695:3751	76	11	69	NZ_LT546208.1	701083	287394	287336	2.1e-21	108	59	100	0	146021	100	1
NB501581:55:HMHVMBGXJ:1:21211:4181:14450	76	1	58	NZ_LT546208.1	701083	287393	287336	7.39e-21	106	58	100	0	146021	100	1
NB501581:55:HMHVMBGXJ:1:21301:11876:4691	65	1	55	NZ_LT546208.1	701083	287390	287336	2.5e-19	101	55	100	0	146021	100	1
NB501581:55:HMHVMBGXJ:1:21302:13612:11421	76	16	70	NZ_LT546208.1	701083	287390	287336	3.24e-19	101	55	100	0	146021	100	1
NB501581:55:HMHVMBGXJ:1:21307:7029:13526	65	1	59	NZ_LT546208.1	701083	287391	287333	1.62e-21	108	59	100	0	146021	100	1
NB501581:55:HMHVMBGXJ:1:21308:2358:12019	64	1	56	NZ_LT546208.1	701083	287391	287336	6.89e-20	103	56	100	0	146021	100	1
NB501581:55:HMHVMBGXJ:2:12204:15913:17506	76	1	58	NZ_LT546207.1	5451972	1912334	1912277	7.39e-21	106	58	100	0	146021	100	1
NB501581:55:HMHVMBGXJ:1:21311:21173:15383	76	1	59	NZ_LT546208.1	701083	287394	287336	2.1e-21	108	59	100	0	146021	100	1
NB501581:55:HMHVMBGXJ:1:22304:7791:4633	76	10	66	NZ_LT546208.1	701083	287392	287336	2.61e-20	104	57	100	0	146021	100	1
NB501581:55:HMHVMBGXJ:1:22305:16877:12071	66	2	56	NZ_LT546208.1	701083	287390	287336	2.56e-19	101	55	100	0	146021	100	1
NB501581:55:HMHVMBGXJ:1:22307:4580:6280	76	1	58	NZ_LT546208.1	701083	287393	287336	7.39e-21	106	58	100	0	146021	100	1
NB501581:55:HMHVMBGXJ:1:23103:16381:18315	67	1	57	NZ_LT546208.1	701083	287392	287336	2.12e-20	104	57	100	0	146021	100	1
NB501581:55:HMHVMBGXJ:1:23110:15081:1083	64	1	59	NZ_LT546208.1	701083	287391	287333	1.57e-21	108	59	100	0	146021	100	1
NB501581:55:HMHVMBGXJ:1:23201:14028:5194	76	11	67	NZ_LT546208.1	701083	287392	287336	2.61e-20	104	57	100	0	146021	100	1
NB501581:55:HMHVMBGXJ:1:23209:7790:10774	66	1	57	NZ_LT546208.1	701083	287392	287336	2.06e-20	104	57	100	0	146021	100	1
NB501581:55:HMHVMBGXJ:1:23301:22617:1155	62	1	54	NZ_LT546208.1	701083	287389	287336	8.09e-19	99.4	54	100	0	146021	100	1
NB501581:55:HMHVMBGXJ:1:23301:24016:4977	76	19	74	NZ_LT546208.1	701083	287391	287336	9.19e-20	103	56	100	0	146021	100	1
NB501581:55:HMHVMBGXJ:1:23302:5161:16071	76	1	57	NZ_LT546208.1	701083	287392	287336	2.61e-20	104	57	100	0	146021	100	1
NB501581:55:HMHVMBGXJ:2:12108:4698:4866	76	11	69	NZ_LT546208.1	701083	287394	287336	2.1e-21	108	59	100	0	146021	100	1
NB501581:55:HMHVMBGXJ:2:12111:7828:5111	76	1	58	NZ_LT546208.1	701083	287393	287336	7.39e-21	106	58	100	0	146021	100	1
NB501581:55:HMHVMBGXJ:2:12206:21358:14151	76	11	66	NZ_LT546208.1	701083	287391	287336	9.19e-20	103	56	100	0	146021	100	1
NB501581:55:HMHVMBGXJ:2:12206:5903:17246	67	1	56	NZ_LT546208.1	701083	287391	287336	7.47e-20	103	56	100	0	146021	100	1
NB501581:55:HMHVMBGXJ:2:12208:6078:18408	76	1	59	NZ_LT546208.1	701083	287394	287336	2.1e-21	108	59	100	0	146021	100	1
NB501581:55:HMHVMBGXJ:2:12212:19114:19860	76	13	70	NZ_LT546208.1	701083	287393	287336	7.39e-21	106	58	100	0	146021	100	1
NB501581:55:HMHVMBGXJ:2:12301:2641:12866	76	1	58	NZ_LT546208.1	701083	287393	287336	7.39e-21	106	58	100	0	146021	100	1
NB501581:55:HMHVMBGXJ:2:12305:14784:11098	76	16	71	NZ_LT546208.1	701083	287391	287336	9.19e-20	103	56	100	0	146021	100	1
NB501581:55:HMHVMBGXJ:2:12312:12661:9710	66	1	58	NZ_LT546208.1	701083	287393	287336	5.85e-21	106	58	100	0	146021	100	1
NB501581:55:HMHVMBGXJ:2:12312:19064:4889	76	1	58	NZ_LT546208.1	701083	287393	287336	7.39e-21	106	58	100	0	146021	100	1
NB501581:55:HMHVMBGXJ:2:13102:4439:2713	63	1	55	NZ_LT546208.1	701083	287390	287336	2.36e-19	101	55	100	0	146021	100	1
NB501581:55:HMHVMBGXJ:2:13109:8800:13685	76	1	58	NZ_LT546208.1	701083	287393	287336	7.39e-21	106	58	100	0	146021	100	1
NB501581:55:HMHVMBGXJ:2:13112:19266:8472	64	1	55	NZ_LT546208.1	701083	287390	287336	2.43e-19	101	55	100	0	146021	100	1
NB501581:55:HMHVMBGXJ:2:13201:8334:9284	76	10	68	NZ_LT546208.1	701083	287394	287336	2.1e-21	108	59	100	0	146021	100	1
NB501581:55:HMHVMBGXJ:2:13206:22304:3587	76	3	59	NZ_LT546208.1	701083	287392	287336	2.61e-20	104	57	100	0	146021	100	1
NB501581:55:HMHVMBGXJ:2:13210:12757:15209	66	1	57	NZ_LT546208.1	701083	287392	287336	2.06e-20	104	57	100	0	146021	100	1
NB501581:55:HMHVMBGXJ:2:13305:26574:8102	65	1	54	NZ_LT546208.1	701083	287389	287336	8.8e-19	99.4	54	100	0	146021	100	1
NB501581:55:HMHVMBGXJ:2:13305:4014:3693	66	1	57	NZ_LT546208.1	701083	287392	287336	2.06e-20	104	57	100	0	146021	100	1
NB501581:55:HMHVMBGXJ:2:13312:13126:10460	76	12	66	NZ_LT546208.1	701083	287390	287336	3.24e-19	101	55	100	0	146021	100	1
NB501581:55:HMHVMBGXJ:2:13312:21354:15905	65	1	56	NZ_LT546208.1	701083	287391	287336	7.08e-20	103	56	100	0	146021	100	1
NB501581:55:HMHVMBGXJ:2:13312:9878:2127	76	1	58	NZ_LT546208.1	701083	287393	287336	7.39e-21	106	58	100	0	146021	100	1
NB501581:55:HMHVMBGXJ:2:21104:23754:15661	65	1	56	NZ_LT546208.1	701083	287391	287336	7.08e-20	103	56	100	0	146021	100	1
NB501581:55:HMHVMBGXJ:2:21202:11668:18092	64	1	58	NZ_LT546208.1	701083	287391	287334	5.55e-21	106	58	100	0	146021	100	1
NB501581:55:HMHVMBGXJ:2:21206:13994:15225	65	1	55	NZ_LT546208.1	701083	287390	287336	2.5e-19	101	55	100	0	146021	100	1
NB501581:55:HMHVMBGXJ:2:21303:8866:7148	76	1	58	NZ_LT546208.1	701083	287393	287336	7.39e-21	106	58	100	0	146021	100	1
NB501581:55:HMHVMBGXJ:2:21306:8681:1874	67	2	56	NZ_LT546208.1	701083	287390	287336	2.63e-19	101	55	100	0	146021	100	1
NB501581:55:HMHVMBGXJ:2:21307:19622:10246	65	1	56	NZ_LT546208.1	701083	287391	287336	7.08e-20	103	56	100	0	146021	100	1
NB501581:55:HMHVMBGXJ:2:21308:10857:1596	66	1	56	NZ_LT546208.1	701083	287391	287336	7.27e-20	103	56	100	0	146021	100	1
NB501581:55:HMHVMBGXJ:2:21312:25909:10413	66	1	57	NZ_LT546208.1	701083	287392	287336	2.06e-20	104	57	100	0	146021	100	1
NB501581:55:HMHVMBGXJ:2:22206:21143:11891	76	3	57	NZ_LT546208.1	701083	287390	287336	3.24e-19	101	55	100	0	146021	100	1
NB501581:55:HMHVMBGXJ:2:22212:18208:3662	76	7	65	NZ_LT546208.1	701083	287394	287336	2.1e-21	108	59	100	0	146021	100	1
NB501581:55:HMHVMBGXJ:2:22301:17437:18661	76	9	65	NZ_LT546208.1	701083	287392	287336	2.61e-20	104	57	100	0	146021	100	1
NB501581:55:HMHVMBGXJ:2:22304:7097:11114	76	4	59	NZ_LT546208.1	701083	287391	287336	9.19e-20	103	56	100	0	146021	100	1
NB501581:55:HMHVMBGXJ:2:22305:18335:17533	65	1	55	NZ_LT546208.1	701083	287390	287336	2.5e-19	101	55	100	0	146021	100	1
NB501581:55:HMHVMBGXJ:2:22309:26364:8219	66	3	57	NZ_LT546208.1	701083	287390	287336	2.56e-19	101	55	100	0	146021	100	1
NB501581:55:HMHVMBGXJ:2:23107:2812:10844	76	9	64	NZ_LT546208.1	701083	287391	287336	9.19e-20	103	56	100	0	146021	100	1
NB501581:55:HMHVMBGXJ:2:23112:18081:6792	76	1	56	NZ_LT546208.1	701083	287391	287336	9.19e-20	103	56	100	0	146021	100	1
NB501581:55:HMHVMBGXJ:2:23201:9628:2035	66	1	56	NZ_LT546208.1	701083	287391	287336	7.27e-20	103	56	100	0	146021	100	1
NB501581:55:HMHVMBGXJ:2:23204:9797:16760	64	1	57	NZ_LT546208.1	701083	287392	287336	1.95e-20	104	57	100	0	146021	100	1
NB501581:55:HMHVMBGXJ:2:13202:21486:7600	66	1	57	NZ_LT546207.1	5451972	1912333	1912277	2.06e-20	104	57	100	0	146021	100	1
NB501581:55:HMHVMBGXJ:2:23305:24829:5544	65	1	56	NZ_LT546208.1	701083	287391	287336	7.08e-20	103	56	100	0	146021	100	1
NB501581:55:HMHVMBGXJ:2:23306:13829:15626	63	1	54	NZ_LT546208.1	701083	287389	287336	8.33e-19	99.4	54	100	0	146021	100	1
NB501581:55:HMHVMBGXJ:3:11602:21858:3859	67	3	60	NZ_LT546208.1	701083	287390	287333	6.01e-21	106	58	100	0	146021	100	1
NB501581:55:HMHVMBGXJ:3:11604:15151:11543	76	6	59	NZ_LT546208.1	701083	287389	287336	1.14e-18	99.4	54	100	0	146021	100	1
NB501581:55:HMHVMBGXJ:3:11605:17376:18475	76	18	73	NZ_LT546208.1	701083	287391	287336	9.19e-20	103	56	100	0	146021	100	1
NB501581:55:HMHVMBGXJ:3:12401:4804:6197	65	1	55	NZ_LT546208.1	701083	287390	287336	2.5e-19	101	55	100	0	146021	100	1
NB501581:55:HMHVMBGXJ:3:12601:25912:12969	66	1	58	NZ_LT546208.1	701083	287393	287336	5.85e-21	106	58	100	0	146021	100	1
NB501581:55:HMHVMBGXJ:3:12603:15017:2268	76	1	57	NZ_LT546208.1	701083	287392	287336	2.61e-20	104	57	100	0	146021	100	1
NB501581:55:HMHVMBGXJ:3:12603:24616:18270	65	4	55	NZ_LT546208.1	701083	287387	287336	1.09e-17	95.7	52	100	0	146021	100	1
NB501581:55:HMHVMBGXJ:3:12605:12390:15406	76	14	69	NZ_LT546208.1	701083	287391	287336	9.19e-20	103	56	100	0	146021	100	1
NB501581:55:HMHVMBGXJ:3:12605:12407:15406	76	14	69	NZ_LT546208.1	701083	287391	287336	9.19e-20	103	56	100	0	146021	100	1
NB501581:55:HMHVMBGXJ:3:12605:25666:19045	76	1	58	NZ_LT546208.1	701083	287393	287336	7.39e-21	106	58	100	0	146021	100	1
NB501581:55:HMHVMBGXJ:3:12607:19681:13829	64	1	59	NZ_LT546208.1	701083	287391	287333	1.57e-21	108	59	100	0	146021	100	1
NB501581:55:HMHVMBGXJ:3:12611:12732:3493	76	3	58	NZ_LT546208.1	701083	287391	287336	9.19e-20	103	56	100	0	146021	100	1
NB501581:55:HMHVMBGXJ:3:12606:9087:14449	76	1	58	NZ_LT546207.1	5451972	1912334	1912277	7.39e-21	106	58	100	0	146021	100	1
NB501581:55:HMHVMBGXJ:3:13403:25907:12716	76	9	63	NZ_LT546208.1	701083	287390	287336	3.24e-19	101	55	100	0	146021	100	1
NB501581:55:HMHVMBGXJ:3:13501:18892:12287	66	1	57	NZ_LT546208.1	701083	287392	287336	2.06e-20	104	57	100	0	146021	100	1
NB501581:55:HMHVMBGXJ:3:21510:7509:3364	65	1	56	NZ_LT546207.1	5451972	1912332	1912277	7.08e-20	103	56	100	0	146021	100	1
NB501581:55:HMHVMBGXJ:3:13507:3351:9280	64	2	54	NZ_LT546208.1	701083	287388	287336	3.02e-18	97.6	53	100	0	146021	100	1
NB501581:55:HMHVMBGXJ:3:21605:20460:6154	63	1	55	NZ_LT546207.1	5451972	1912331	1912277	2.36e-19	101	55	100	0	146021	100	1
NB501581:55:HMHVMBGXJ:3:13508:25391:2264	67	1	58	NZ_LT546208.1	701083	287393	287336	6.01e-21	106	58	100	0	146021	100	1
NB501581:55:HMHVMBGXJ:3:13511:8071:2548	76	1	58	NZ_LT546208.1	701083	287393	287336	7.39e-21	106	58	100	0	146021	100	1
NB501581:55:HMHVMBGXJ:3:13601:11069:5654	76	9	64	NZ_LT546208.1	701083	287391	287336	9.19e-20	103	56	100	0	146021	100	1
NB501581:55:HMHVMBGXJ:3:13606:9423:16352	66	1	55	NZ_LT546208.1	701083	287390	287336	2.56e-19	101	55	100	0	146021	100	1
NB501581:55:HMHVMBGXJ:3:13612:4671:18578	76	9	63	NZ_LT546208.1	701083	287390	287336	3.24e-19	101	55	100	0	146021	100	1
NB501581:55:HMHVMBGXJ:3:21411:17660:16070	64	2	55	NZ_LT546208.1	701083	287389	287336	8.57e-19	99.4	54	100	0	146021	100	1
NB501581:55:HMHVMBGXJ:3:21504:18350:10015	65	1	56	NZ_LT546208.1	701083	287391	287336	7.08e-20	103	56	100	0	146021	100	1
NB501581:55:HMHVMBGXJ:3:21509:19777:4111	76	8	62	NZ_LT546208.1	701083	287390	287336	3.24e-19	101	55	100	0	146021	100	1
NB501581:55:HMHVMBGXJ:3:21601:11962:12566	64	1	54	NZ_LT546208.1	701083	287389	287336	8.57e-19	99.4	54	100	0	146021	100	1
NB501581:55:HMHVMBGXJ:3:21602:26782:3422	76	13	66	NZ_LT546208.1	701083	287389	287336	1.14e-18	99.4	54	100	0	146021	100	1
NB501581:55:HMHVMBGXJ:3:21605:23349:18677	67	5	57	NZ_LT546208.1	701083	287388	287336	3.27e-18	97.6	53	100	0	146021	100	1
NB501581:55:HMHVMBGXJ:3:21605:9437:11161	66	1	57	NZ_LT546208.1	701083	287392	287336	2.06e-20	104	57	100	0	146021	100	1
NB501581:55:HMHVMBGXJ:3:21606:17606:18172	66	1	55	NZ_LT546208.1	701083	287390	287336	2.56e-19	101	55	100	0	146021	100	1
NB501581:55:HMHVMBGXJ:3:21610:7052:6734	76	16	74	NZ_LT546208.1	701083	287394	287336	2.1e-21	108	59	100	0	146021	100	1
NB501581:55:HMHVMBGXJ:3:22404:16908:12159	67	1	58	NZ_LT546208.1	701083	287393	287336	6.01e-21	106	58	100	0	146021	100	1
NB501581:55:HMHVMBGXJ:3:22407:9916:14479	76	9	66	NZ_LT546208.1	701083	287393	287336	7.39e-21	106	58	100	0	146021	100	1
NB501581:55:HMHVMBGXJ:3:22408:7404:12386	76	12	69	NZ_LT546208.1	701083	287393	287336	7.39e-21	106	58	100	0	146021	100	1
NB501581:55:HMHVMBGXJ:3:21605:23448:18314	66	1	55	NZ_LT546207.1	5451972	1912331	1912277	2.56e-19	101	55	100	0	146021	100	1
NB501581:55:HMHVMBGXJ:3:22502:18898:8142	64	1	54	NZ_LT546208.1	701083	287389	287336	8.57e-19	99.4	54	100	0	146021	100	1
NB501581:55:HMHVMBGXJ:3:22601:14141:11150	76	19	73	NZ_LT546208.1	701083	287390	287336	3.24e-19	101	55	100	0	146021	100	1
NB501581:55:HMHVMBGXJ:3:22603:12374:11661	76	14	68	NZ_LT546208.1	701083	287390	287336	3.24e-19	101	55	100	0	146021	100	1
NB501581:55:HMHVMBGXJ:3:22603:13616:7618	76	2	58	NZ_LT546208.1	701083	287392	287336	2.61e-20	104	57	100	0	146021	100	1
NB501581:55:HMHVMBGXJ:3:22605:26523:2342	76	14	70	NZ_LT546208.1	701083	287392	287336	2.61e-20	104	57	100	0	146021	100	1
NB501581:55:HMHVMBGXJ:3:22607:26100:12981	76	1	57	NZ_LT546208.1	701083	287392	287336	2.61e-20	104	57	100	0	146021	100	1
NB501581:55:HMHVMBGXJ:3:23404:12302:20055	76	1	59	NZ_LT546208.1	701083	287394	287336	2.1e-21	108	59	100	0	146021	100	1
NB501581:55:HMHVMBGXJ:3:23406:7006:7077	65	1	54	NZ_LT546208.1	701083	287389	287336	8.8e-19	99.4	54	100	0	146021	100	1
NB501581:55:HMHVMBGXJ:3:23410:18182:13078	76	7	65	NZ_LT546208.1	701083	287394	287336	2.1e-21	108	59	100	0	146021	100	1
NB501581:55:HMHVMBGXJ:3:23508:23980:3681	76	18	73	NZ_LT546208.1	701083	287391	287336	9.19e-20	103	56	100	0	146021	100	1
NB501581:55:HMHVMBGXJ:3:23511:20897:7935	67	2	57	NZ_LT546208.1	701083	287391	287336	7.47e-20	103	56	100	0	146021	100	1
NB501581:55:HMHVMBGXJ:3:23602:17168:2403	62	1	53	NZ_LT546208.1	701083	287388	287336	2.85e-18	97.6	53	100	0	146021	100	1
NB501581:55:HMHVMBGXJ:3:23603:3952:5982	76	16	70	NZ_LT546208.1	701083	287390	287336	3.24e-19	101	55	100	0	146021	100	1
NB501581:55:HMHVMBGXJ:3:23607:5681:5795	76	10	65	NZ_LT546208.1	701083	287391	287336	9.19e-20	103	56	100	0	146021	100	1
NB501581:55:HMHVMBGXJ:3:23611:25479:18748	67	5	57	NZ_LT546208.1	701083	287388	287336	3.27e-18	97.6	53	100	0	146021	100	1
NB501581:55:HMHVMBGXJ:4:11401:14944:17389	67	1	55	NZ_LT546208.1	701083	287390	287336	2.63e-19	101	55	100	0	146021	100	1
NB501581:55:HMHVMBGXJ:4:11402:10786:15787	76	1	57	NZ_LT546208.1	701083	287392	287336	2.61e-20	104	57	100	0	146021	100	1
NB501581:55:HMHVMBGXJ:4:11502:23072:6809	65	1	57	NZ_LT546208.1	701083	287392	287336	2.01e-20	104	57	100	0	146021	100	1
NB501581:55:HMHVMBGXJ:3:23409:10040:10593	61	1	54	NZ_LT546207.1	5451972	1912330	1912277	7.85e-19	99.4	54	100	0	146021	100	1
NB501581:55:HMHVMBGXJ:4:11505:21067:7624	76	18	73	NZ_LT546208.1	701083	287391	287336	9.19e-20	103	56	100	0	146021	100	1
NB501581:55:HMHVMBGXJ:4:11508:5318:9976	66	1	55	NZ_LT546208.1	701083	287390	287336	2.56e-19	101	55	100	0	146021	100	1
NB501581:55:HMHVMBGXJ:4:11511:20439:13297	76	1	58	NZ_LT546208.1	701083	287393	287336	7.39e-21	106	58	100	0	146021	100	1
NB501581:55:HMHVMBGXJ:4:11601:24196:19508	64	1	55	NZ_LT546208.1	701083	287390	287336	2.43e-19	101	55	100	0	146021	100	1
NB501581:55:HMHVMBGXJ:4:11606:7541:3777	65	1	57	NZ_LT546208.1	701083	287392	287336	2.01e-20	104	57	100	0	146021	100	1
NB501581:55:HMHVMBGXJ:4:11609:20353:14236	76	1	57	NZ_LT546208.1	701083	287392	287336	2.61e-20	104	57	100	0	146021	100	1
NB501581:55:HMHVMBGXJ:4:11610:19245:9674	76	13	68	NZ_LT546208.1	701083	287391	287336	9.19e-20	103	56	100	0	146021	100	1
NB501581:55:HMHVMBGXJ:4:12403:7497:7768	76	10	64	NZ_LT546208.1	701083	287390	287336	3.24e-19	101	55	100	0	146021	100	1
NB501581:55:HMHVMBGXJ:4:12406:23190:9418	67	1	56	NZ_LT546208.1	701083	287391	287336	7.47e-20	103	56	100	0	146021	100	1
NB501581:55:HMHVMBGXJ:4:12407:10415:7174	64	1	55	NZ_LT546208.1	701083	287390	287336	2.43e-19	101	55	100	0	146021	100	1
NB501581:55:HMHVMBGXJ:4:12412:15936:1532	76	11	67	NZ_LT546208.1	701083	287392	287336	2.61e-20	104	57	100	0	146021	100	1
NB501581:55:HMHVMBGXJ:4:12412:22875:10994	76	20	74	NZ_LT546208.1	701083	287390	287336	3.24e-19	101	55	100	0	146021	100	1
NB501581:55:HMHVMBGXJ:4:12504:4466:2499	76	15	70	NZ_LT546208.1	701083	287391	287336	9.19e-20	103	56	100	0	146021	100	1
NB501581:55:HMHVMBGXJ:4:12610:10931:16913	66	1	57	NZ_LT546208.1	701083	287392	287336	2.06e-20	104	57	100	0	146021	100	1
NB501581:55:HMHVMBGXJ:4:13410:10691:18662	76	11	66	NZ_LT546208.1	701083	287391	287336	9.19e-20	103	56	100	0	146021	100	1
NB501581:55:HMHVMBGXJ:4:13412:8342:2952	76	12	67	NZ_LT546208.1	701083	287391	287336	9.19e-20	103	56	100	0	146021	100	1
NB501581:55:HMHVMBGXJ:4:13508:10421:17723	76	1	55	NZ_LT546208.1	701083	287390	287336	3.24e-19	101	55	100	0	146021	100	1
NB501581:55:HMHVMBGXJ:4:13604:12307:3034	66	1	53	NZ_LT546208.1	701083	287392	287340	3.19e-18	97.6	53	100	0	146021	100	1
NB501581:55:HMHVMBGXJ:4:13609:6491:5018	76	3	58	NZ_LT546208.1	701083	287391	287336	9.19e-20	103	56	100	0	146021	100	1
NB501581:55:HMHVMBGXJ:4:13612:12225:2522	67	1	57	NZ_LT546208.1	701083	287392	287336	2.12e-20	104	57	100	0	146021	100	1
NB501581:55:HMHVMBGXJ:4:21408:10830:4681	66	1	56	NZ_LT546208.1	701083	287391	287336	7.27e-20	103	56	100	0	146021	100	1
NB501581:55:HMHVMBGXJ:4:21505:23131:4911	76	1	57	NZ_LT546208.1	701083	287392	287336	2.61e-20	104	57	100	0	146021	100	1
NB501581:55:HMHVMBGXJ:4:21509:5070:14905	66	1	56	NZ_LT546208.1	701083	287391	287336	7.27e-20	103	56	100	0	146021	100	1
NB501581:55:HMHVMBGXJ:4:21602:8955:6058	76	10	68	NZ_LT546208.1	701083	287394	287336	2.1e-21	108	59	100	0	146021	100	1
NB501581:55:HMHVMBGXJ:4:21610:17010:11214	76	10	68	NZ_LT546208.1	701083	287394	287336	2.1e-21	108	59	100	0	146021	100	1
NB501581:55:HMHVMBGXJ:4:11607:17264:7442	66	1	55	NZ_LT546207.1	5451972	1912332	1912278	2.56e-19	101	55	100	0	146021	100	1
NB501581:55:HMHVMBGXJ:4:21611:6190:19285	63	1	58	NZ_LT546208.1	701083	287390	287333	5.39e-21	106	58	100	0	146021	100	1
NB501581:55:HMHVMBGXJ:4:22401:24832:17614	66	1	57	NZ_LT546208.1	701083	287392	287336	2.06e-20	104	57	100	0	146021	100	1
NB501581:55:HMHVMBGXJ:4:22512:18784:9707	76	8	65	NZ_LT546208.1	701083	287393	287336	7.39e-21	106	58	100	0	146021	100	1
NB501581:55:HMHVMBGXJ:4:22602:7812:8675	63	1	54	NZ_LT546208.1	701083	287389	287336	8.33e-19	99.4	54	100	0	146021	100	1
NB501581:55:HMHVMBGXJ:4:22610:3233:7852	76	1	58	NZ_LT546208.1	701083	287393	287336	7.39e-21	106	58	100	0	146021	100	1
NB501581:55:HMHVMBGXJ:4:23401:15110:10566	76	13	68	NZ_LT546208.1	701083	287391	287336	9.19e-20	103	56	100	0	146021	100	1
NB501581:55:HMHVMBGXJ:4:23404:4348:3858	76	3	58	NZ_LT546208.1	701083	287391	287336	9.19e-20	103	56	100	0	146021	100	1
NB501581:55:HMHVMBGXJ:4:23405:16991:14856	76	1	56	NZ_LT546208.1	701083	287391	287336	9.19e-20	103	56	100	0	146021	100	1
NB501581:55:HMHVMBGXJ:4:23408:7675:13779	76	13	67	NZ_LT546208.1	701083	287390	287336	3.24e-19	101	55	100	0	146021	100	1
NB501581:55:HMHVMBGXJ:4:23608:4449:10261	67	1	57	NZ_LT546208.1	701083	287392	287336	2.12e-20	104	57	100	0	146021	100	1
